# Supplementary material for: Development of a New Bioequivalent Omeprazole Product
Source: Medicina (Kaunas). 2024 Mar 2;60(3):427. doi: 10.3390/medicina60030427 (PMC10972143; doi:10.3390/medicina60030427)
Supplement: Supplementary file 1 [file medicina-60-00427-s001.zip]

Archive with 1 entries (1 files):
- medicina-2817489-supplementary.pdf
